# Supplementary material for: An update on Scaponopselaphus Scheerpeltz (Coleoptera: Staphylinidae) with the description of three new species, and a key to the species
Source: PLoS One. 2025 Jul 23;20(7):e0326484. doi: 10.1371/journal.pone.0326484 (PMC12286392; doi:10.1371/journal.pone.0326484)
Supplement: S1 Table — (XLSX) [file pone.0326484.s001.xlsx]

## Sheet: Plan1
	Scaponopselaphus caribi	Scaponopselaphus caribi	Scaponopselaphus caribi					Scaponopselaphus oby	Scaponopselaphus oby	Scaponopselaphus oby					Scaponopselaphus paradoxus	Scaponopselaphus paradoxus	Scaponopselaphus paradoxus	Scaponopselaphus paradoxus	Scaponopselaphus paradoxus	Scaponopselaphus paradoxus	Scaponopselaphus paradoxus	Scaponopselaphus paradoxus	Scaponopselaphus paradoxus	Scaponopselaphus paradoxus	Scaponopselaphus paradoxus	Scaponopselaphus paradoxus	Scaponopselaphus paradoxus
		INPA						STP0360	STP0358	STP0357					MUSM-ENT 0150346	MUSM-ENT 0150347	MUSM-ENT 0150348	MUSM-ENT 0150349	MUSM-ENT 0150350	MUSM-ENT 0150351	MUSM-ENT 0150352	MUSM-ENT 0150353	MUSM-ENT 0150354	MUSM-ENT 0150355	MUSM-ENT 0150356	MUSM-ENT 0150357	MUSM-ENT 0150358
	male	male	female	male	female	male	female	male	male	female	male	female	male	female	male	female	female	male	male	female	female	female	female	male	female	male	male	male	female	male	female
	Holotype	Paratype	Paratype					Paratype	Holotype	Paratype					Paratype	Paratype	Paratype	Paratype	Paratype	Paratype	Paratype	Paratype	Paratype	Holotype	Paratype	Paratype	Paratype			6	7
body length (BL)	11.29	10.88	11.13	10.88–11.29 (11.09)	11.13	Body. BL = 10.88–11.29 (11.09), BW = 2.72–2.76 (2.74).	Body. BL = 11.13, BW = 2.67.	11.552	11.55	10.95	11.55–11.55 (11.55)	10.95	Body. BL = 11.55–11.55 (11.55), BW = 2.24–2.24 (2.24).	Body. BL = 10.95, BW = 2.45.	11.812	11.269	11.477	11.086	10.142	10.223	10.244	9.838	10.735	10.27	10.671	10.449	10.7	10.14–11.81 (10.57)	9.84–11.48 (10.67)	Body. BL = 10.14–11.81 (10.57), BW = 2.25–2.72 (2.44).	Body. BL = 9.84–11.48 (10.67), BW = 2.46–2.76 (2.59).
body width (BW)	2.76	2.72	2.67	2.72–2.76 (2.74)	2.67			2.242	2.242	2.454	2.24–2.24 (2.24)	2.45			2.548	2.718	2.512	2.718	2.248	2.618	2.464	2.502	2.59	2.516	2.76	2.355	2.262	2.25–2.72 (2.44)	2.46–2.76 (2.59)
elytral length (EL)	2.42	2.38	2.35	2.38–2.42 (2.40)	2.35			2.216	2.216	2.235	2.22–2.22 (2.22)	2.24			2.216	2.417	2.272	2.408	2.132	2.197	2.169	2.119	2.273	2.243	2.278	2.106	1.905	1.91–2.41 (2.17)	2.12–2.42 (2.27)
elytral width (EW)	2.76	2.72	2.67	2.72–2.76 (2.74)	2.67			2.242	2.242	2.454	2.24–2.24 (2.24)	2.45			2.548	2.718	2.512	2.718	2.248	2.618	2.464	2.502	2.59	2.516	2.76	2.355	2.262	2.25–2.72 (2.44)	2.46–2.76 (2.59)
scutelum lenght (SL)	0.63	0.51	0.57	0.51–0.63 (0.57)	0.57			0.83	0.652	0.611	0.65–0.83 (0.74)	0.61			0.606	0.665	0.637	0.665	0.577	0.706	0.623	0.712	0.608	0.61	0.607	0.591	0.516	0.52–0.67 (0.60)	0.61–0.71 (0.64)
scutelum width (SW)	0.84	0.78	0.81	0.78–0.84 (0.81)	0.81			0.785	0.785	0.74	0.79–0.79 (0.79)	0.74			0.713	0.758	0.766	0.758	0.687	0.706	0.778	0.565	0.715	0.73	0.745	0.695	0.627	0.63–0.76 (0.70)	0.57–0.78 (0.75)
head length (HL)	1.35	1.33	1.23	1.33–1.35 (1.34)	1.23	Head. HL = 1.33–1.35 (1.34), HW = 1.80–1.87 (1.84), NW = 1.01–1.05 (1.03), OL = 0.74–0.85 (0.80), OW = 0.31–0.35 (0.33), IO = 1.18–1.18 (1.18).	Head. HL = 1.23, HW = 1.78, NW = 1.03, OL = 0.75, OW = 0.33, IO = 1.13.	1.298	1.272	1.214	1.27–1.30 (1.29)	1.21	Head. HL = 1.27–1.30 (1.29), HW = 1.87–1.88 (1.88), NW = 0.99–1.00 (0.99), OL = 0.82–0.83 (0.83), OW = 0.33–0.34 (0.34), IO = 1.16–1.18 (1.17).	Head. HL = 1.21, HW = 1.75, NW = 0.99, OL = 0.79, OW = 0.32, IO = 1.11.	1.215	1.253	1.222	1.253	1.162	1.189	1.189	1.171	1.2	1.158	1.253	1.173	1.066	1.07–1.25 (1.17)	1.17–1.25 (1.20)	Head. HL = 1.07–1.25 (1.17), HW = 1.53–1.75 (1.70), NW = 0.85–0.96 (0.92), OL = 0.68–0.82 (0.79), OW = 0.26–0.33 (0.30), IO = 0.99–1.10 (1.09).	Head. HL = 1.17–1.25 (1.20), HW = 1.65–1.77 (1.70), NW = 0.89–0.98 (0.94), OL = 0.72–0.84 (0.78), OW = 0.26–0.33 (0.31), IO = 1.05–1.11 (1.07).
head width (HW)	1.87	1.8	1.78	1.80–1.87 (1.84)	1.78			1.874	1.876	1.746	1.87–1.88 (1.88)	1.75			1.695	1.75	1.713	1.75	1.713	1.678	1.691	1.652	1.698	1.71	1.77	1.688	1.534	1.53–1.75 (1.70)	1.65–1.77 (1.70)
neck width (NW)	1.05	1.01	1.03	1.01–1.05 (1.03)	1.03			0.987	0.998	0.988	0.99–1.00 (0.99)	0.99			0.925	0.916	0.984	0.916	0.963	0.961	0.941	0.893	0.933	0.944	0.953	0.853	0.877	0.85–0.96 (0.92)	0.89–0.98 (0.94)
eye length (OL)	0.85	0.74	0.75	0.74–0.85 (0.80)	0.75			0.824	0.827	0.786	0.82–0.83 (0.83)	0.79			0.823	0.822	0.78	0.822	0.795	0.768	0.786	0.721	0.768	0.783	0.84	0.739	0.679	0.68–0.82 (0.79)	0.72–0.84 (0.78)
eye width (OW)	0.345	0.31	0.325	0.31–0.35 (0.33)	0.33			0.329	0.341	0.323	0.33–0.34 (0.34)	0.32			0.294	0.331	0.309	0.331	0.303	0.314	0.302	0.262	0.287	0.315	0.314	0.298	0.262	0.26–0.33 (0.30)	0.26–0.33 (0.31)
interocular distance (IO)	1.18	1.18	1.13	1.18–1.18 (1.18)	1.13			1.178	1.164	1.107	1.16–1.18 (1.17)	1.11			1.05	1.099	1.08	1.099	1.093	1.053	1.073	1.064	1.069	1.094	1.105	1.081	0.992	0.99–1.10 (1.09)	1.05–1.11 (1.07)
pronotum length (PL)	2	1.9	1.95	1.90–2.00 (1.95)	1.95	Thorax. PL = 1.90–2.00 (1.95), PW = 2.07–2.15 (2.11), EL = 2.38–2.42 (2.40), EW = 2.72–2.76 (2.74), SL = 0.51–0.63 (0.57), SW = 0.78–0.84 (0.81).	Thorax. PL = 1.95, PW = 2.13, EL = 2.35, EW = 2.67, SL = 0.57, SW = 0.81.	2.051	1.869	1.8	1.87–2.05 (1.96)	1.80	Thorax. PL = 1.87–2.05 (1.96), PW = 1.87–2.05 (1.96), EL = 2.22–2.22 (2.22), EW = 2.24–2.24 (2.24), SL = 0.65–0.83 (0.74), SW = 0.79–0.79 (0.79).	Thorax. PL = 1.80, PW = 1.90, EL = 2.24, EW = 2.45, SL = 0.61, SW = 0.74.	1.738	1.907	1.843	1.907	1.723	1.717	1.83	1.764	1.805	1.825	1.886	1.714	1.576	1.58–1.91 (1.73)	1.72–1.91 (1.83)	Thorax. PL = 1.58–1.91 (1.73), PW = 1.70–1.94 (1.89), EL = 1.91–2.41 (2.17), EW = 2.25–2.72 (2.44), SL = 0.52–0.67 (0.60), SW = 0.63–0.76 (0.70).	Thorax. PL = 1.72–1.91 (1.83), PW = 1.92–2.00 (1.94), EL = 2.12–2.42 (2.27), EW = 2.46–2.76 (2.59), SL = 0.61–0.71 (0.64), SW = 0.57–0.78 (0.75).
pronotum width (PW)	2.15	2.07	2.13	2.07–2.15 (2.11)	2.13			1.869	2.051	1.897	1.87–2.05 (1.96)	1.90			1.87	1.941	1.94	1.941	1.916	1.917	1.958	1.937	1.951	1.944	2.001	1.832	1.697	1.70–1.94 (1.89)	1.92–2.00 (1.94)
antennomere 1 (scape), length	0.49	0.48	0.47	0.48–0.49 (0.49)	0.47	antennomere 1 AL = 0.48–0.49 (0.49), AW = 0.17–0.17 (0.17)	antennomere 1 AL = 0.47, AW = 0.16	0.506	0.513	0.397	0.51–0.51 (0.51)	0.40	antennomere 1 AL = 0.51–0.51 (0.51), AW = 0.18–0.18 (0.18)	antennomere 1 AL = 0.40, AW = 0.19	0.457	0.502	0.489	0.502	0.467	0.454	0.454	0.45	0.476	0.496	0.5	0.388	0.45	0.39–0.50 (0.46)	0.45–0.50 (0.48)	antennomere 1 AL = 0.39–0.50 (0.46), AW = 0.16–0.20 (0.17)	antennomere 1 AL = 0.45–0.50 (0.48), AW = 0.16–0.19 (0.18)
antennomere 1 (scape), width	0.17	0.17	0.16	0.17–0.17 (0.17)	0.16			0.18	0.176	0.188	0.18–0.18 (0.18)	0.19			0.183	0.162	0.178	0.162	0.169	0.163	0.177	0.177	0.159	0.203	0.185	0.176	0.167	0.16–0.20 (0.17)	0.16–0.19 (0.18)
antennomere 2 (pedicel), length	0.25	0.24	0.26	0.24–0.25 (0.25)	0.26	antennomere 2 AL = 0.24–0.25 (0.25), AW = 0.15–0.15 (0.15)	antennomere 2 AL = 0.26, AW = 0.14	0.293	0.288	0.273	0.29–0.29 (0.29)	0.27	antennomere 2 AL = 0.29–0.29 (0.29), AW = 0.15–0.16 (0.15)	antennomere 2 AL = 0.27, AW = 0.15	0.244	0.218	0.28	0.218	0.254	0.216	0.257	0.27	0.221	0.287	0.296	0.252	0.224	0.22–0.29 (0.25)	0.22–0.30 (0.26)	antennomere 2 AL = 0.22–0.29 (0.25), AW = 0.12–0.15 (0.14)	antennomere 2 AL = 0.22–0.30 (0.26), AW = 0.13–0.15 (0.14)
antennomere 2 (pedicel), width	0.15	0.15	0.14	0.15–0.15 (0.15)	0.14			0.155	0.154	0.146	0.15–0.16 (0.15)	0.15			0.134	0.142	0.146	0.142	0.141	0.141	0.143	0.147	0.128	0.146	0.147	0.139	0.118	0.12–0.15 (0.14)	0.13–0.15 (0.14)
antennomere 3, length	0.29	0.3	0.28	0.29–0.30 (0.30)	0.28	antennomere 3 AL = 0.29–0.30 (0.30), AW = 0.16–0.16 (0.16)	antennomere 3 AL = 0.28, AW = 0.16	0.301	0.285	0.289	0.29–0.30 (0.29)	0.29	antennomere 3 AL = 0.29–0.30 (0.29), AW = 0.17–0.18 (0.17)	antennomere 3 AL = 0.29, AW = 0.15	0.263	0.267	0.247	0.267	0.261	0.239	0.228	0.249	0.191	0.261	0.269	0.257	0.223	0.22–0.27 (0.26)	0.19–0.27 (0.25)	antennomere 3 AL = 0.22–0.27 (0.26), AW = 0.15–0.16 (0.15)	antennomere 3 AL = 0.19–0.27 (0.25), AW = 0.15–0.16 (0.16)
antennomere 3, width	0.16	0.16	0.16	0.16–0.16 (0.16)	0.16			0.172	0.177	0.153	0.17–0.18 (0.17)	0.15			0.152	0.159	0.147	0.159	0.154	0.149	0.155	0.147	0.156	0.161	0.159	0.147	0.154	0.15–0.16 (0.15)	0.15–0.16 (0.16)
antennomere 4, length	0.17	0.2	0.16	0.17–0.20 (0.19)	0.16	antennomere 4 AL = 0.17–0.20 (0.19), AW = 0.20–0.22 (0.21)	antennomere 4 AL = 0.16, AW = 0.21	0.17	0.162	0.131	0.16–0.17 (0.17)	0.13	antennomere 4 AL = 0.16–0.17 (0.17), AW = 0.21–0.22 (0.21)	antennomere 4 AL = 0.13, AW = 0.20	0.145	0.153	0.145	0.153	0.142	0.131	0.149	0.13	0.139	0.15	0.136	0.139	0.146	0.14–0.15 (0.15)	0.13–0.15 (0.14)	antennomere 4 AL = 0.14–0.15 (0.15), AW = 0.15–0.19 (0.18)	antennomere 4 AL = 0.13–0.15 (0.14), AW = 0.17–0.19 (0.18)
antennomere 4, width	0.22	0.2	0.21	0.20–0.22 (0.21)	0.21			0.217	0.206	0.199	0.21–0.22 (0.21)	0.20			0.171	0.179	0.188	0.179	0.189	0.181	0.167	0.178	0.189	0.189	0.191	0.149	0.181	0.15–0.19 (0.18)	0.17–0.19 (0.18)
antennomere 5, length	0.18	0.2	0.16	0.18–0.20 (0.19)	0.16	antennomere 5 AL = 0.18–0.20 (0.19), AW = 0.22–0.24 (0.23)	antennomere 5 AL = 0.16, AW = 0.22	0.154	0.153	0.149	0.15–0.15 (0.15)	0.15	antennomere 5 AL = 0.15–0.15 (0.15), AW = 0.22–0.22 (0.22)	antennomere 5 AL = 0.15, AW = 0.21	0.131	0.142	0.128	0.142	0.137	0.133	0.142	0.133	0.139	0.157	0.13	0.143	0.13	0.13–0.16 (0.14)	0.13–0.14 (0.13)	antennomere 5 AL = 0.13–0.16 (0.14), AW = 0.18–0.22 (0.20)	antennomere 5 AL = 0.13–0.14 (0.13), AW = 0.18–0.21 (0.20)
antennomere 5, width	0.24	0.22	0.22	0.22–0.24 (0.23)	0.22			0.216	0.218	0.206	0.22–0.22 (0.22)	0.21			0.188	0.198	0.199	0.198	0.196	0.194	0.204	0.184	0.209	0.215	0.208	0.176	0.198	0.18–0.22 (0.20)	0.18–0.21 (0.20)
antennomere 6, length	0.17	0.18	0.16	0.17–0.18 (0.18)	0.16	antennomere 6 AL = 0.17–0.18 (0.18), AW = 0.22–0.24 (0.23)	antennomere 6 AL = 0.16, AW = 0.22	0.159	0.161	0.126	0.16–0.16 (0.16)	0.13	antennomere 6 AL = 0.16–0.16 (0.16), AW = 0.22–0.23 (0.22)	antennomere 6 AL = 0.13, AW = 0.21	0.136	0.142	0.134	0.142	0.134	0.124	0.153	0.122	0.125	0.147	0.131	0.126	0.122	0.12–0.15 (0.14)	0.12–0.15 (0.13)	antennomere 6 AL = 0.12–0.15 (0.14), AW = 0.18–0.22 (0.21)	antennomere 6 AL = 0.12–0.15 (0.13), AW = 0.20–0.22 (0.20)
antennomere 6, width	0.24	0.22	0.22	0.22–0.24 (0.23)	0.22			0.226	0.216	0.21	0.22–0.23 (0.22)	0.21			0.183	0.208	0.203	0.208	0.213	0.196	0.209	0.195	0.196	0.215	0.218	0.175	0.209	0.18–0.22 (0.21)	0.20–0.22 (0.20)
antennomere 7, length	0.18	0.18	0.16	0.18–0.18 (0.18)	0.16	antennomere 7 AL = 0.18–0.18 (0.18), AW = 0.22–0.24 (0.23)	antennomere 7 AL = 0.16, AW = 0.22	0.162	0.154	0.137	0.15–0.16 (0.16)	0.14	antennomere 7 AL = 0.15–0.16 (0.16), AW = 0.22–0.22 (0.22)	antennomere 7 AL = 0.14, AW = 0.21	0.125	0.14	0.14	0.14	0.142	0.124	0.153	0.138	0.139	0.156	0.134	0.135	0.123	0.12–0.16 (0.14)	0.12–0.15 (0.14)	antennomere 7 AL = 0.12–0.16 (0.14), AW = 0.18–0.23 (0.21)	antennomere 7 AL = 0.12–0.15 (0.14), AW = 0.20–0.21 (0.21)
antennomere 7, width	0.24	0.22	0.22	0.22–0.24 (0.23)	0.22			0.216	0.224	0.213	0.22–0.22 (0.22)	0.21			0.188	0.208	0.206	0.208	0.214	0.206	0.208	0.199	0.207	0.227	0.207	0.178	0.21	0.18–0.23 (0.21)	0.20–0.21 (0.21)
antennomere 8, length	0.17	0.17	0.17	0.17–0.17 (0.17)	0.17	antennomere 8 AL = 0.17–0.17 (0.17), AW = 0.21–0.23 (0.22)	antennomere 8 AL = 0.17, AW = 0.23	0.168	0.152	0.135	0.15–0.17 (0.16)	0.14	antennomere 8 AL = 0.15–0.17 (0.16), AW = 0.22–0.22 (0.22)	antennomere 8 AL = 0.14, AW = 0.20	0.126	0.132	0.143	0.132	0.141	0.129	0.143	0.133	0.126	0.149	0.139	0.132	0.126	0.13–0.15 (0.13)	0.13–0.14 (0.13)	antennomere 8 AL = 0.13–0.15 (0.13), AW = 0.19–0.23 (0.21)	antennomere 8 AL = 0.13–0.14 (0.13), AW = 0.21–0.22 (0.21)
antennomere 8, width	0.23	0.21	0.23	0.21–0.23 (0.22)	0.23			0.223	0.218	0.201	0.22–0.22 (0.22)	0.20			0.207	0.216	0.212	0.216	0.213	0.206	0.21	0.217	0.209	0.232	0.216	0.186	0.215	0.19–0.23 (0.21)	0.21–0.22 (0.21)
antennomere 9, length	0.17	0.17	0.17	0.17–0.17 (0.17)	0.17	antennomere 9 AL = 0.17–0.17 (0.17), AW = 0.21–0.22 (0.22)	antennomere 9 AL = 0.17, AW = 0.22	0.155	0.158	0.142	0.16–0.16 (0.16)	0.14	antennomere 9 AL = 0.16–0.16 (0.16), AW = 0.21–0.22 (0.21)	antennomere 9 AL = 0.14, AW = 0.21	0.136	0.13	0.138	0.13	0.143	0.124	0.146	0.13	0.136	0.157	0.141	0.142	0.114	0.11–0.16 (0.14)	0.12–0.15 (0.14)	antennomere 9 AL = 0.11–0.16 (0.14), AW = 0.19–0.23 (0.22)	antennomere 9 AL = 0.12–0.15 (0.14), AW = 0.20–0.23 (0.21)
antennomere 9, width	0.22	0.21	0.22	0.21–0.22 (0.22)	0.22			0.216	0.212	0.209	0.21–0.22 (0.21)	0.21			0.2	0.226	0.208	0.226	0.219	0.209	0.221	0.202	0.23	0.233	0.211	0.194	0.214	0.19–0.23 (0.22)	0.20–0.23 (0.21)
antennomere 10, length	0.18	0.18	0.18	0.18–0.18 (0.18)	0.18	antennomere 10 AL = 0.18–0.18 (0.18), AW = 0.20–0.21 (0.21)	antennomere 10 AL = 0.18, AW = 0.20	0.173	0.161	0.142	0.16–0.17 (0.17)	0.14	antennomere 10 AL = 0.16–0.17 (0.17), AW = 0.21–0.21 (0.21)	antennomere 10 AL = 0.14, AW = 0.21	0.148	0.145	0.148	0.145	0.15	0.135	0.145	0.134	0.14	0.174	0.157	0.144	0.125	0.13–0.17 (0.15)	0.13–0.16 (0.15)	antennomere 10 AL = 0.13–0.17 (0.15), AW = 0.20–0.24 (0.21)	antennomere 10 AL = 0.13–0.16 (0.15), AW = 0.20–0.24 (0.22)
antennomere 10, width	0.21	0.2	0.2	0.20–0.21 (0.21)	0.20			0.213	0.214	0.213	0.21–0.21 (0.21)	0.21			0.203	0.235	0.207	0.235	0.215	0.2015	0.213	0.222	0.222	0.217	0.221	0.198	0.213	0.20–0.24 (0.21)	0.20–0.24 (0.22)
antennomere 11, length	0.21	0.23	0.23	0.21–0.23 (0.22)	0.23	antennomere 11 AL = 0.21–0.23 (0.22), AW = 0.18–0.18 (0.18)	antennomere 11 AL = 0.23, AW = 0.18	0.273	0.275	0.239	0.27–0.28 (0.27)	0.24	antennomere 11 AL = 0.27–0.28 (0.27), AW = 0.19–0.19 (0.19)	antennomere 11 AL = 0.24, AW = 0.19	0.276	0.257	0.244	0.257	0.268	0.246	0.246	0.243	0.255	0.292	0.269	0.297	0.281	0.26–0.30 (0.28)	0.24–0.27 (0.25)	antennomere 11 AL = 0.26–0.30 (0.28), AW = 0.18–0.21 (0.20)	antennomere 11 AL = 0.24–0.27 (0.25), AW = 0.18–0.21 (0.20)
antennomere 11, width	0.18	0.18	0.18	0.18–0.18 (0.18)	0.18			0.186	0.191	0.193	0.19–0.19 (0.19)	0.19			0.182	0.209	0.198	0.209	0.202	0.192	0.188	0.206	0.204	0.199	0.18	0.188	0.192	0.18–0.21 (0.20)	0.18–0.21 (0.20)
						Antenna. antennomere 1 AL = 0.48–0.49 (0.49), AW = 0.17–0.17 (0.17), antennomere 2 AL = 0.24–0.25 (0.25), AW = 0.15–0.15 (0.15), antennomere 3 AL = 0.29–0.30 (0.30), AW = 0.16–0.16 (0.16), antennomere 4 AL = 0.17–0.20 (0.19), AW = 0.20–0.22 (0.21), antennomere 5 AL = 0.18–0.20 (0.19), AW = 0.22–0.24 (0.23), antennomere 6 AL = 0.17–0.18 (0.18), AW = 0.22–0.24 (0.23), antennomere 7 AL = 0.18–0.18 (…	Antenna. antennomere 1 AL = 0.47, AW = 0.16, antennomere 2 AL = 0.26, AW = 0.14, antennomere 3 AL = 0.28, AW = 0.16, antennomere 4 AL = 0.16, AW = 0.21, antennomere 5 AL = 0.16, AW = 0.22, antennomere 6 AL = 0.16, AW = 0.22, antennomere 7 AL = 0.16, AW = 0.22, antennomere 8 AL = 0.17, AW = 0.23, antennomere 9 AL = 0.17, AW = 0.22, antennomere 10 AL = 0.18, AW = 0.20, antennomere 11 AL = 0.23, AW …						Antenna. antennomere 1 AL = 0.51–0.51 (0.51), AW = 0.18–0.18 (0.18), antennomere 2 AL = 0.29–0.29 (0.29), AW = 0.15–0.16 (0.15), antennomere 3 AL = 0.29–0.30 (0.29), AW = 0.17–0.18 (0.17), antennomere 4 AL = 0.16–0.17 (0.17), AW = 0.21–0.22 (0.21), antennomere 5 AL = 0.15–0.15 (0.15), AW = 0.22–0.22 (0.22), antennomere 6 AL = 0.16–0.16 (0.16), AW = 0.22–0.23 (0.22), antennomere 7 AL = 0.15–0.16 (…	Antenna. antennomere 1 AL = 0.40, AW = 0.19, antennomere 2 AL = 0.27, AW = 0.15, antennomere 3 AL = 0.29, AW = 0.15, antennomere 4 AL = 0.13, AW = 0.20, antennomere 5 AL = 0.15, AW = 0.21, antennomere 6 AL = 0.13, AW = 0.21, antennomere 7 AL = 0.14, AW = 0.21, antennomere 8 AL = 0.14, AW = 0.20, antennomere 9 AL = 0.14, AW = 0.21, antennomere 10 AL = 0.14, AW = 0.21, antennomere 11 AL = 0.24, AW …																Antenna. antennomere 1 AL = 0.39–0.50 (0.46), AW = 0.16–0.20 (0.17), antennomere 2 AL = 0.22–0.29 (0.25), AW = 0.12–0.15 (0.14), antennomere 3 AL = 0.22–0.27 (0.26), AW = 0.15–0.16 (0.15), antennomere 4 AL = 0.14–0.15 (0.15), AW = 0.15–0.19 (0.18), antennomere 5 AL = 0.13–0.16 (0.14), AW = 0.18–0.22 (0.20), antennomere 6 AL = 0.12–0.15 (0.14), AW = 0.18–0.22 (0.21), antennomere 7 AL = 0.12–0.16 (…	Antenna. antennomere 1 AL = 0.45–0.50 (0.48), AW = 0.16–0.19 (0.18), antennomere 2 AL = 0.22–0.30 (0.26), AW = 0.13–0.15 (0.14), antennomere 3 AL = 0.19–0.27 (0.25), AW = 0.15–0.16 (0.16), antennomere 4 AL = 0.13–0.15 (0.14), AW = 0.17–0.19 (0.18), antennomere 5 AL = 0.13–0.14 (0.13), AW = 0.18–0.21 (0.20), antennomere 6 AL = 0.12–0.15 (0.13), AW = 0.20–0.22 (0.20), antennomere 7 AL = 0.12–0.15 (…
						Body. BL = 10.88–11.29 (11.09), BW = 2.72–2.76 (2.74). Head. HL = 1.33–1.35 (1.34), HW = 1.80–1.87 (1.84), NW = 1.01–1.05 (1.03), OL = 0.74–0.85 (0.80), OW = 0.31–0.35 (0.33), IO = 1.18–1.18 (1.18). Antenna. antennomere 1 AL = 0.48–0.49 (0.49), AW = 0.17–0.17 (0.17), antennomere 2 AL = 0.24–0.25 (0.25), AW = 0.15–0.15 (0.15), antennomere 3 AL = 0.29–0.30 (0.30), AW = 0.16–0.16 (0.16), antennomere…	Body. BL = 11.13, BW = 2.67. Head. HL = 1.23, HW = 1.78, NW = 1.03, OL = 0.75, OW = 0.33, IO = 1.13. Antenna. antennomere 1 AL = 0.47, AW = 0.16, antennomere 2 AL = 0.26, AW = 0.14, antennomere 3 AL = 0.28, AW = 0.16, antennomere 4 AL = 0.16, AW = 0.21, antennomere 5 AL = 0.16, AW = 0.22, antennomere 6 AL = 0.16, AW = 0.22, antennomere 7 AL = 0.16, AW = 0.22, antennomere 8 AL = 0.17, AW = 0.23, a…						Body. BL = 11.55–11.55 (11.55), BW = 2.24–2.24 (2.24). Head. HL = 1.27–1.30 (1.29), HW = 1.87–1.88 (1.88), NW = 0.99–1.00 (0.99), OL = 0.82–0.83 (0.83), OW = 0.33–0.34 (0.34), IO = 1.16–1.18 (1.17). Antenna. antennomere 1 AL = 0.51–0.51 (0.51), AW = 0.18–0.18 (0.18), antennomere 2 AL = 0.29–0.29 (0.29), AW = 0.15–0.16 (0.15), antennomere 3 AL = 0.29–0.30 (0.29), AW = 0.17–0.18 (0.17), antennomere…	Body. BL = 10.95, BW = 2.45. Head. HL = 1.21, HW = 1.75, NW = 0.99, OL = 0.79, OW = 0.32, IO = 1.11. Antenna. antennomere 1 AL = 0.40, AW = 0.19, antennomere 2 AL = 0.27, AW = 0.15, antennomere 3 AL = 0.29, AW = 0.15, antennomere 4 AL = 0.13, AW = 0.20, antennomere 5 AL = 0.15, AW = 0.21, antennomere 6 AL = 0.13, AW = 0.21, antennomere 7 AL = 0.14, AW = 0.21, antennomere 8 AL = 0.14, AW = 0.20, a…																Body. BL = 10.14–11.81 (10.57), BW = 2.25–2.72 (2.44). Head. HL = 1.07–1.25 (1.17), HW = 1.53–1.75 (1.70), NW = 0.85–0.96 (0.92), OL = 0.68–0.82 (0.79), OW = 0.26–0.33 (0.30), IO = 0.99–1.10 (1.09). Antenna. antennomere 1 AL = 0.39–0.50 (0.46), AW = 0.16–0.20 (0.17), antennomere 2 AL = 0.22–0.29 (0.25), AW = 0.12–0.15 (0.14), antennomere 3 AL = 0.22–0.27 (0.26), AW = 0.15–0.16 (0.15), antennomere…	Body. BL = 9.84–11.48 (10.67), BW = 2.46–2.76 (2.59). Head. HL = 1.17–1.25 (1.20), HW = 1.65–1.77 (1.70), NW = 0.89–0.98 (0.94), OL = 0.72–0.84 (0.78), OW = 0.26–0.33 (0.31), IO = 1.05–1.11 (1.07). Antenna. antennomere 1 AL = 0.45–0.50 (0.48), AW = 0.16–0.19 (0.18), antennomere 2 AL = 0.22–0.30 (0.26), AW = 0.13–0.15 (0.14), antennomere 3 AL = 0.19–0.27 (0.25), AW = 0.15–0.16 (0.16), antennomere …

## Sheet: Planilha1
antennomere 1 (scape), length	0.496	1	antennomere 1 (AL: 0.5; AW: 0.2)
antennomere 1 (scape), width	0.203
antennomere 2 (pedicel), length	0.287	2	antennomere 2 (AL: 0.29; AW: 0.15)
antennomere 2 (pedicel), width	0.146
antennomere 3, length	0.261	3	antennomere 3 (AL: 0.26; AW: 0.16)
antennomere 3, width	0.161
antennomere 4, length	0.15	4	antennomere 4 (AL: 0.15; AW: 0.19)
antennomere 4, width	0.189
antennomere 5, length	0.157	5	antennomere 5 (AL: 0.16; AW: 0.22)
antennomere 5, width	0.215
antennomere 6, length	0.147	6	antennomere 6 (AL: 0.15; AW: 0.22)
antennomere 6, width	0.215
antennomere 7, length	0.156	7	antennomere 7 (AL: 0.16; AW: 0.23)
antennomere 7, width	0.227
antennomere 8, length	0.149	8	antennomere 8 (AL: 0.15; AW: 0.23)
antennomere 8, width	0.232
antennomere 9, length	0.157	9	antennomere 9 (AL: 0.16; AW: 0.23)
antennomere 9, width	0.233
antennomere 10, length	0.174	10	antennomere 10 (AL: 0.17; AW: 0.22)
antennomere 10, width	0.217
antennomere 11, length	0.292	11	antennomere 11 (AL: 0.29; AW: 0.2)
antennomere 11, width	0.199
