# Supplementary material for: An update on Scaponopselaphus Scheerpeltz (Coleoptera: Staphylinidae) with the description of three new species, and a key to the species
Source: PLoS One. 2025 Jul 23;20(7):e0326484. doi: 10.1371/journal.pone.0326484 (PMC12286392; doi:10.1371/journal.pone.0326484)
Supplement: S2 File — (KML) [file pone.0326484.s003.kml]

<?xml version="1.0" encoding="UTF-8"?>
<kml xmlns="http://www.opengis.net/kml/2.2" xmlns:gx="http://www.google.com/kml/ext/2.2" xmlns:kml="http://www.opengis.net/kml/2.2" xmlns:atom="http://www.w3.org/2005/Atom">
<Document>
	<name>Scaponopselaphus species distribution</name>
	<open>1</open>
	<StyleMap id="failed">
		<Pair>
			<key>normal</key>
			<styleUrl>#failed0</styleUrl>
		</Pair>
		<Pair>
			<key>highlight</key>
			<styleUrl>#failed1</styleUrl>
		</Pair>
	</StyleMap>
	<Style id="failed0">
	</Style>
	<Style id="failed1">
	</Style>
	<StyleMap id="m_ylw-pushpin">
		<Pair>
			<key>normal</key>
			<styleUrl>#s_ylw-pushpin</styleUrl>
		</Pair>
		<Pair>
			<key>highlight</key>
			<styleUrl>#s_ylw-pushpin_hl</styleUrl>
		</Pair>
	</StyleMap>
	<StyleMap id="m_ylw-pushpin_copy1">
		<Pair>
			<key>normal</key>
			<styleUrl>#s_ylw-pushpin</styleUrl>
		</Pair>
		<Pair>
			<key>highlight</key>
			<styleUrl>#s_ylw-pushpin_hl</styleUrl>
		</Pair>
	</StyleMap>
	<Style id="s_ylw-pushpin">
		<IconStyle>
			<scale>1.1</scale>
			<Icon>
				<href>http://maps.google.com/mapfiles/kml/pushpin/ylw-pushpin.png</href>
			</Icon>
			<hotSpot x="20" y="2" xunits="pixels" yunits="pixels"/>
		</IconStyle>
	</Style>
	<Style id="s_ylw-pushpin_hl">
		<IconStyle>
			<scale>1.3</scale>
			<Icon>
				<href>http://maps.google.com/mapfiles/kml/pushpin/ylw-pushpin.png</href>
			</Icon>
			<hotSpot x="20" y="2" xunits="pixels" yunits="pixels"/>
		</IconStyle>
	</Style>
	<Folder>
		<name>&lt;i&gt;Scaponopselaphus diaspartos&lt;/i&gt;</name>
		<open>1</open>
		<Placemark>
			<name>Vaupés R. N., Mosiro-Itajura (Caparú) Igapo</name>
			<styleUrl>#m_ylw-pushpin_copy1</styleUrl>
			<Point>
				<coordinates>-69.5166667,-1.0666667,0</coordinates>
			</Point>
		</Placemark>
	</Folder>
	<Folder>
		<name>&lt;i&gt;Scaponopselaphus mutator&lt;/i&gt;</name>
		<open>1</open>
		<Placemark>
			<name>Peru: Pebas</name>
			<styleUrl>#failed</styleUrl>
			<Point>
				<coordinates>-71.85000321765095,-3.316671490374168,0</coordinates>
			</Point>
		</Placemark>
		<Placemark>
			<name>Pará: Tucurui</name>
			<Point>
				<coordinates>-49.673,-3.768,0</coordinates>
			</Point>
		</Placemark>
		<Placemark>
			<name>Saül, Mt. Galbao summit</name>
			<Point>
				<coordinates>-53.27833330000001,3.6216667,0</coordinates>
			</Point>
		</Placemark>
		<Placemark>
			<name>8.4km SSE Roura</name>
			<Point>
				<coordinates>-52.22388889999999,4.6780556,0</coordinates>
			</Point>
		</Placemark>
		<Placemark>
			<name>Cayenne, 33.5km S and 8.4km NW Hwy N2 on HWY D5</name>
			<Point>
				<coordinates>-52.47805559999999,4.805,0</coordinates>
			</Point>
		</Placemark>
		<Placemark>
			<name>Saül, 7km N, 1km NW Les Eaux Claires, along Rue de Belizon trail</name>
			<Point>
				<coordinates>-53.22194440000001,3.6627778,0</coordinates>
			</Point>
		</Placemark>
		<Placemark>
			<name>Region 8, Iwokrama Forest, 1km W Kurupukari, Iwokrama Field Station</name>
			<Point>
				<coordinates>-58.684,4.67184,0</coordinates>
			</Point>
		</Placemark>
		<Placemark>
			<name>Region 8, Iwokrama Forest, Kabocalli Field Station</name>
			<Point>
				<coordinates>-58.509722,4.2844444,0</coordinates>
			</Point>
		</Placemark>
		<Placemark>
			<name>Sipaliwini, Camp 1: on Kutari River</name>
			<Point>
				<coordinates>-56.78739999999999,2.17535,0</coordinates>
			</Point>
		</Placemark>
		<Placemark>
			<name>Sipaliwini, Camp 2: on Sipaliwini River</name>
			<Point>
				<coordinates>-56.78725,2.182883,0</coordinates>
			</Point>
		</Placemark>
		<Placemark>
			<name>Itoupé, DZE 570</name>
			<LookAt>
				<longitude>-61.12931851679516</longitude>
				<latitude>-12.37177246246678</latitude>
				<altitude>0</altitude>
				<heading>-0.1255693746147568</heading>
				<tilt>14.79288789463536</tilt>
				<range>2935935.060245592</range>
				<gx:altitudeMode>relativeToSeaFloor</gx:altitudeMode>
			</LookAt>
			<styleUrl>#m_ylw-pushpin</styleUrl>
			<Point>
				<gx:drawOrder>1</gx:drawOrder>
				<coordinates>-53.09555555555556,3.023055555555556,0</coordinates>
			</Point>
		</Placemark>
	</Folder>
	<Folder>
		<name>&lt;i&gt;Scaponopselaphus caribi &lt;/i&gt;&lt;b&gt;sp. nov.&lt;/b&gt;</name>
		<open>1</open>
		<Placemark>
			<name>Amazonas: Fazenda Caribi</name>
			<Point>
				<coordinates>-58.80643329999999,-2.5473556,0</coordinates>
			</Point>
		</Placemark>
		<Placemark>
			<name>Amazonas: Fazenda Itapiranga</name>
			<Point>
				<coordinates>-58.56189440000001,-2.6903639,0</coordinates>
			</Point>
		</Placemark>
	</Folder>
	<Folder>
		<name>&lt;i&gt;Scaponopselaphus oby &lt;/i&gt;&lt;b&gt;sp. nov.&lt;/b&gt;</name>
		<open>1</open>
		<Placemark>
			<name>Pará: Paragominas, Mineradora Hydro, AL2</name>
			<Point>
				<coordinates>-47.7072222,-3.2622222,0</coordinates>
			</Point>
		</Placemark>
		<Placemark>
			<name>Pará: Paragominas, Mineradora Hydro, AL9</name>
			<Point>
				<coordinates>-47.7019444,-3.2619444,0</coordinates>
			</Point>
		</Placemark>
		<Placemark>
			<name>Pará: Paragominas, Mineradora Hydro, AL9</name>
			<Point>
				<coordinates>-47.7019444,-3.2619444,0</coordinates>
			</Point>
		</Placemark>
	</Folder>
	<Folder>
		<name>&lt;i&gt;Scaponopselaphus paradoxus &lt;/i&gt;&lt;b&gt;sp. nov.&lt;/b&gt;</name>
		<open>1</open>
		<Placemark>
			<name>Cuzco, La Convención, Megantoni</name>
			<Point>
				<coordinates>-73.02,-11.6877778,0</coordinates>
			</Point>
		</Placemark>
		<Placemark>
			<name>Cuzco, La Convención, Echarate, San Martin Norte</name>
			<Point>
				<coordinates>-72.707222,-11.755222,0</coordinates>
			</Point>
		</Placemark>
		<Placemark>
			<name>Cuzco, La Convención, Echarate, Sagari</name>
			<Point>
				<coordinates>-73.354575,-11.429617,0</coordinates>
			</Point>
		</Placemark>
		<Placemark>
			<name>Loreto, Ucayali, Contamana, Río Pisqui</name>
			<Point>
				<coordinates>-75.4189667,-7.9563722,0</coordinates>
			</Point>
		</Placemark>
		<Placemark>
			<name>Loreto, Ucayali, Contamana, Río Pisqui</name>
			<Point>
				<coordinates>-75.4189667,-7.9563722,0</coordinates>
			</Point>
		</Placemark>
		<Placemark>
			<name>Loreto, Ucayali, Contamana, Río Pisqui</name>
			<Point>
				<coordinates>-75.4189667,-7.9563722,0</coordinates>
			</Point>
		</Placemark>
		<Placemark>
			<name>Loreto, Ucayali, Contamana, comunidad nativa Roaboya</name>
			<Point>
				<coordinates>-75.514875,-7.8650694,0</coordinates>
			</Point>
		</Placemark>
		<Placemark>
			<name>Loreto, Ucayali, Contamana, Río Pisqui</name>
			<Point>
				<coordinates>-75.4189667,-7.9563722,0</coordinates>
			</Point>
		</Placemark>
		<Placemark>
			<name>Loreto, Ucayali, Contamana, Río Pisqui</name>
			<Point>
				<coordinates>-75.4189667,-7.9563722,0</coordinates>
			</Point>
		</Placemark>
		<Placemark>
			<name>Loreto, Ucayali, Contamana, Río Pisqui</name>
			<Point>
				<coordinates>-75.5596278,-7.929124999999999,0</coordinates>
			</Point>
		</Placemark>
		<Placemark>
			<name>Loreto, Ucayali, Contamana, Río Pisqui</name>
			<Point>
				<coordinates>-75.5596278,-7.929124999999999,0</coordinates>
			</Point>
		</Placemark>
		<Placemark>
			<name>Cuzco, La Convención, Reserva Comunal Matsiguenga (PM03.070302.P09)</name>
			<Point>
				<coordinates>-73.0343056,-12.1424444,0</coordinates>
			</Point>
		</Placemark>
		<Placemark>
			<name>Cuzco, La Convención (PM06.070422.Y08)</name>
			<Point>
				<coordinates>-73.05223890000001,-12.0854861,0</coordinates>
			</Point>
		</Placemark>
	</Folder>
	<Folder>
		<name>&lt;i&gt;Scaponopselaphus &lt;/i&gt;sp.</name>
		<open>1</open>
		<Placemark>
			<Camera>
				<longitude>-53.22157514322895</longitude>
				<latitude>-0.7085417234066159</latitude>
				<altitude>3121786.396862147</altitude>
				<heading>-0.232053065014512</heading>
				<tilt>3.723001744696473</tilt>
				<roll>1.469338984714004</roll>
				<gx:altitudeMode>relativeToSeaFloor</gx:altitudeMode>
			</Camera>
			<styleUrl>#m_ylw-pushpin</styleUrl>
			<Point>
				<gx:drawOrder>1</gx:drawOrder>
				<coordinates>-71.28333333333333,-11.944722,0</coordinates>
			</Point>
		</Placemark>
		<Placemark>
			<Camera>
				<longitude>-53.22157514322888</longitude>
				<latitude>-0.7085417234066232</latitude>
				<altitude>3121786.396862147</altitude>
				<heading>-0.2320530650137937</heading>
				<tilt>3.723001744696473</tilt>
				<roll>1.469338984714763</roll>
				<gx:altitudeMode>relativeToSeaFloor</gx:altitudeMode>
			</Camera>
			<styleUrl>#m_ylw-pushpin</styleUrl>
			<Point>
				<gx:drawOrder>1</gx:drawOrder>
				<coordinates>-76.459722,-4.70556,0</coordinates>
			</Point>
		</Placemark>
		<Placemark>
			<Camera>
				<longitude>-53.22157514322888</longitude>
				<latitude>-0.7085417234066232</latitude>
				<altitude>3121786.396862147</altitude>
				<heading>-0.2320530650137937</heading>
				<tilt>3.723001744696473</tilt>
				<roll>1.469338984714763</roll>
				<gx:altitudeMode>relativeToSeaFloor</gx:altitudeMode>
			</Camera>
			<styleUrl>#m_ylw-pushpin</styleUrl>
			<Point>
				<gx:drawOrder>1</gx:drawOrder>
				<coordinates>-75.50169,6.29452,0</coordinates>
			</Point>
		</Placemark>
		<Placemark>
			<Camera>
				<longitude>-53.22157514322888</longitude>
				<latitude>-0.7085417234066232</latitude>
				<altitude>3121786.396862147</altitude>
				<heading>-0.2320530650137937</heading>
				<tilt>3.723001744696473</tilt>
				<roll>1.469338984714763</roll>
				<gx:altitudeMode>relativeToSeaFloor</gx:altitudeMode>
			</Camera>
			<styleUrl>#m_ylw-pushpin</styleUrl>
			<Point>
				<gx:drawOrder>1</gx:drawOrder>
				<coordinates>-71.283333,-11.944722,0</coordinates>
			</Point>
		</Placemark>
		<Placemark>
			<Camera>
				<longitude>-53.22157514322888</longitude>
				<latitude>-0.7085417234066232</latitude>
				<altitude>3121786.396862147</altitude>
				<heading>-0.2320530650137937</heading>
				<tilt>3.723001744696473</tilt>
				<roll>1.469338984714763</roll>
				<gx:altitudeMode>relativeToSeaFloor</gx:altitudeMode>
			</Camera>
			<styleUrl>#m_ylw-pushpin</styleUrl>
			<Point>
				<gx:drawOrder>1</gx:drawOrder>
				<coordinates>-76.459722,-4.70556,0</coordinates>
			</Point>
		</Placemark>
	</Folder>
</Document>
</kml>
